# Supplementary material for: Long-term tolerance of islet allografts in nonhuman primates induced by apoptotic donor leukocytes
Source: Nat Commun. 2019 Aug 2;10:3495. doi: 10.1038/s41467-019-11338-y (PMC6677762; doi:10.1038/s41467-019-11338-y)
Supplement: Supplementary file 4 — Source Data [file 41467_2019_11338_MOESM4_ESM.xlsx]

## Sheet: Figure 1
		Figure 1b	% MDSC				Figure 1c											Figure 1d
			17EP3	17EP6	17EP18			%Ki67+ CD4			%Ki67+ CD8			%Ki67+ CD20					% IFN-γ+CD4+			IL-10+CD4+				Figure 1i
		Naive	26.6	23	28.3			17EP3	17EP6	17EP18	17EP3	17EP6	17EP18	17EP3	17EP6	17EP18			17EP3	17EP6	17EP18	17EP3	17EP6	17EP18			V9*01,D1*01,J2-3	V12-2,V12-3, J2-1	V29-1,D2*01,J2-1	V9*01,J1-1*01	V12,D2/D1,J2-3
		D-6	55.2	82.4	60.5		Naive	4.52	8.8	15.3	1.1	1.13	1.1	1.3	7.4	13		Naive	2.92	5.79	2.68	0.22	0.2	0.94		Naive	0.01	0.01
		D-5	72.8	75.3	45.5		D-6	11.3	10.3	14.1	5.1	5.15	6.5	5	7.21	17.5		D-4	1.84	0.01	0.01	0.79	0.01	0.54		D-5	0.041	0.053	0.041	0.039	0.026
		D-4	47	78.2	68.9		D-5	11.8	38.8	28.7	8	18.4	32.8	8.1	30.4	25.5		D0	0.51	0.01	0.01	0.8	0.96	0.18		D-4	0.005	0.017	0.005	0.005	0.005
		D-3	52.1	34.6	86.4		D-4	22.2	3.8	1.1	5.1	5.7	40	15	10.4	6.9		D+3	0.01	0.01	0.01	0.54	1.26	2.64
		D-2	67.5	72.2	70.4		D-3	2.8	3.9	0.46	4.4	0.62	1.51	4.31	1.32	1.8		D+7	0.01	0.1	0.01	1.05	1.16	1.45
		D-1	49.6	35.6	63.5		D-2	0.34	3.7	3	0.12	3.57	2.1	4.31	4.1	3
		D0	51.1	50.8	46.9		D-1	2.3	1.8	17.1	2.71	1.5	8.7	3.1	2.1	13.6
		D+1	52.6	28.3	33.3		D0	2.6	2.7	14.3	4.67	1.3	5.6	3.6	4.63	12.8
		D+2	74.5	91.2	62.8		D+1	2.1	3	0.48	1.8	2.1	0.4	2.1	3.8	0.26
		D+3	70.8	84.2	68		D+2	2.8	0.64	12.8	2.3	2.1	8.4	1.9	3.8	11
		D+4	68.1	81.6	63.2		D+3	0.73	1.98	0.36	0.75	1.21	0.28	0.77	0.12	0.15
		D+5	56.9	65.2	76.9		D+4	0.48	0.6	0.68	0.23	0.41	0.76	0.47	0.11	0.21
		D+6	68.1	71.4	69.1		D+5	1.2	1.5	1.25	0.63	2.82	0.96	0.11	0.25	0.41
		D+7	63.2	77.6	67.3		D+6	0.36	1.66	2.5	0.26	0.35	3.42	0.12	3	1.5
							D+7	0.84	2.5	4.3	0.21	0.25	5.2	0.16	0.45	0.15
		Figure 1e								Figure 1f								Figure 1g
		CD4	Donor Specific			3rd party				CD8	Donor Specific			3rd party				CD20	Donor Specific			3rd party
			17EP3	17EP6	17EP18	17EP3	17EP6	17EP18			17EP3	17EP6	17EP18	17EP3	17EP6	17EP18			17EP3	17EP6	17EP18	17EP3	17EP6	17EP18
		Naive	1	1	1	1	1	1		Naive	1	1	1	1	1	1		Naive	1	1	1	1	1	1
		D-4	1.56	0.78	0.36	1.02	1.04	1.42		D-4	0.98	0.63	0.94	0.79	0.87	0.28		D-4	0.31	0.63	0.1	0.82	0.89	0.81
		D0	0.76	0.17	0.87	1.03	2.01	1.79		D0	0.05	0	0.15	0.82	1.12	0.53		D0	0.04	0	0.13	0.86	1.12	0.94
		D+3	0.27	0.04	-0.03	1.21	2.43	2.68		D+3	0.17	0.01	-0.07	1.64	2.41	2.88		D+3	0.01	0.01	-0.06	1.56	2.06	2.87
		D+7	0.04	0.13	-0.02	0.97	1.46	1.37		D+7	0.04	0.36	-0.13	0.84	1.32	0.6		D+7	0.04	0.36	-0.03	0.88	1.19	1.36
		Figure 1i
			17EP3	17EP6	17EP18
		Naive	0.18	0.13	0.13
		D-5	1	0.7	0.18
		D-4	0.63	0.42	1.04
		D-3	0.085	0.06	0.045
		D0	0.05	0.04	0.061
		D+2	0.06	0.04	0.22
		D+3	0.062	0.05	0.086
		D+7	0.022	0.09	0.071

## Sheet: Figure 2
Figure 2b					Figure 2c,d,e										Figure 2f								Figure 2g													Figure 2h
Table Format															Table Format		XY						BG	Pre		Post STZ		d+28		d+91		d+153	d+271			HCP	Pre		Post STZ		d+28		d+91		d+153	d+271
Survival	Days elapsed	Group B	Group C			Table Format		XY									Days Post Transplant	Fasted	Random	Stimulated	Peak Post Tx		-10	72		210		61		63		30		59		-10	1.08		<0.2		2.39		1.46		1.23		0.84
13EP12	364	0						Days Post Transplant	AM BG	PM BG	Insulin U/kg	HbA1c%	Weight (Kg)				-15						-5	80		207		70		51		58		63		-5	1.12		<0.2		2.26		1.58		1.21		0.77
13EP8	364	0						-25	38	172	0.76						0				2.91		0	81		225		81		67		43		65		0	1.04		<0.2		2.17		1.73		1.05		0.87
14HP34	83	1						-24	116	211	0.9						1		0.66				1	453		448		372		398		351		455		1	0.95		<0.2		2.36		2.05		2.13		1.09
14HP26	120	1						-23	18	281	0.9						4		1.52				3	288		389		302		294		271		270		3	1.25		<0.2		3.44		3.05		2.93		1.68
14HP31	361	1						-22	23	143	0.69						5		1.64				5	271		419		282		246		208		262		5	1.4		<0.2		3.85		2.94		2.78		1.67
15CP3	162	1						-21	74	145	0.82		7.33				7	1.77		2.57			7	249		399		242		242		220		241		7	1.94		<0.2		4.37		3.37		3.17		1.84
15CP6	287	1						-20	NR	320	0.55						11		1.58				10	198		278		215		217		206		229		10	2.81		<0.2		4.52		3.84		3.52		2.34
								-19	213	182	0.95						14		1.69				15	118		294		153		175		143		145
13EP5	363		0					-18	56	195	0.89						21		1.29				20	139		300		129		152		135		135
14HP33	365		0					-17	186	316	0						28	2.26		4.37			25	140		301		120		137		110		130
15CP1	620		0					-16	210	397	1.34		6.7				35		1.6				30	122		327		118		127		103		125
15CP4	365		0					-15	30	218	0.37						43	2.52		3.57			60	64		334		72		60		48		92
14HP24	370		0					-14	192	331	1.27		7.11				48		2.33				Kg values calculated slope 10 and 30m
								-13	69	73	0.84						56		1.67
								-12	90	274	0.98						63		1.47
								-11	188	238	0.98						70		1.89
								-10	227	182	0.98						78	2.45		4.98
								-9	28	200	0.84						84	1.5		3.41
								-8	50	204	0.98		6.62				91	1.46		3.84
								-7	53	304	1.13		6.63				97		1.53
								-6	169	115	0.9						105	2.23		3.68
								-5	56	181	0.98						111		1.59
								-4	67	166	0.9						117		1.74
								-3	36	145	1.06						125		1.75
								-2	81	182	1.21						132	1.56		2.51
								-1	44	82	0.91		6.6				139		2.04
								0	43	86	0	6.8	7.39				146		1.85
								1	129	87	0.15		6.78				153	1.23		3.52
								2	124	59	0.29						160		2.38
								3	67	45	0.15						167		1.8
								4	97	62	0.15						174		1.72
								5	83	62	0.15						181	0.97		1.81
								6	61	37	0.15						195		2.39
								7	91	89	0.15		7.43				209	1.34		2.15
								8	53	46	0.15						223		1.49
								9	58	54	0.15						236		1.29
								10	67	50	0.13						253	1.61		1.92
								11	75	41	0.13						264		1.49
								12	61	47	0.13						271	0.84		2.34
								13	56	59	0.13						299	0.95		2.16
								14	82	66	0.13		7.52				342	1.16		2.28
								15	48	64	0.13						361	1.41		1.99
								16	57	60	0.13						363		0.8
								17	59	51	0.13
								18	50	57	0.13
								19	53	54	0.13
								20	52	54	0.13
								21	68	34	0.13		7.56
								22	55	83	0
								23	51	44	0
								24	56	61	0
								25	51	55	0
								26	54	71	0
								27	51	80	0
								28	61	78	0	5.3	7.9
								29	50	60	0
								30	51	59	0
								31	51	67	0
								32	50	89	0
								33	54	109	0
								34	55	70	0
								35	59	93	0		8.01
								36	57	104	0
								37	58	50	0
								38	57	54	0
								39	58	98	0
								40	44	49	0
								41	58	71	0
								42	57	67	0		7.94
								43	67	100	0
								44	59	50	0
								45	54	81	0
								46	53	65	0
								47	47	49	0
								48	61	81	0		7.83
								49	61	74	0
								50	59	69	0
								51	60	70	0
								52	63	54	0
								53	66	68	0
								54	57	62	0
								55	50	71	0
								56	59	85	0	4.6	8.37
								57	58	51	0
								58	76	63	0
								59	57	49	0
								60	56	82	0
								61	53	60	0
								62	57	83	0
								63	61	73	0		8.56
								64	58	60	0
								65	63	69	0
								66	60	47	0
								67	56	58	0
								68	56	68	0
								69	64	53	0
								70	68	49	0		8.54
								71	53	61	0
								72	49	66	0
								73	49	51	0
								74	53	75	0
								75	54	70	0
								76	53	50	0
								77	55	70	0		8.6
								78	65	83	0		8.14
								79	60	56	0
								80	59	68	0
								81	56	69	0
								82	52	62	0
								83	54	78	0
								84	66	70	0		8.71
								85	50	86	0
								86	57	64	0
								87	106	68	0
								88	46	70	0
								89	56	63	0
								90	49	65	0
								91	63	83	0	4.6	8.61
								92	59	104	0
								93	60	82	0
								94	59	63	0
								95	39	65	0
								96	43	81	0
								97	69	49	0
								98	50	66	0		8.44
								99	50	63	0
								100	65	41	0
								101	49	64	0
								102	50	54	0
								103	57	56	0
								104	46	59	0
								105	62	86	0		8.31
								106	63	53	0
								107	59	52	0
								108	60	52	0
								109	53	56	0
								110	53	57	0
								111	56	59	0
								112	53	53	0		8.48
								113	49	45	0
								114	64	57	0
								115	47	68	0
								116	59	54	0
								117	67	52	0	4.7
								118	53	43	0
								119	45	60	0		8.52
								120	54	69	0
								121	58	50	0
								122	45	65	0
								123	35	63	0
								124	46	59	0
								125	66	57	0
								126	49	65	0		8.49
								127	49	57	0
								128	41	51	0
								129	61	53	0
								130	53	60	0
								131	48	60	0
								132	63	66	0
								133	52	55	0		8.44
								134	50	51	0
								135	57	52	0
								136	59	74	0
								137	54	49	0
								138	50	49	0
								139	63	57	0
								140	53	50	0		8.45
								141	53	59	0
								142	60	63	0
								143	51	54	0
								144	55	53	0
								145	43	70	0
								146	45	58	0	4.7
								147	44	52	0		8.34
								148	57	56	0
								149	66	46	0
								150	41	47	0
								151	53	49	0
								152	47	57	0
								153	30	60	0
								154	61	67	0		8.47
								155	47	51	0
								156	66	57	0
								157	59	58	0
								158	71	42	0
								159	51	47	0
								160	72	54	0
								161	71	43	0		8.43
								162	49	69	0
								163	55	50	0
								164	52	60	0
								165	53	62	0
								166	47	43	0
								167	62	55	0
								168	52	52	0
								169	52	51	0		8.42
								170	45	54	0
								171	46	53	0
								172	47	48	0
								173	39	53	0
								174	63	56	0
								175	44	42	0
								176	53	54	0		8.26
								177	59	45	0
								178	53	54	0
								179	49	39	0
								180	53	55	0
								181	60	50	0	4.7
								182	41	46	0		8.28
								183	43	30	0
								184	52	41	0
								185	45	51	0
								186	44	46	0
								187	38	37	0
								188	42	46	0
								189	40	54	0		8.61
								190	41	45	0
								191	41	54	0
								192	42	64	0
								193	45	54	0
								194	34	72	0
								195	59	50	0
								196	45	53	0		8.4
								197	50	54	0
								198	45	59	0
								199	52	41	0
								200	42	44	0
								201	36	64	0
								202	46	59	0
								203	51	51	0		8.73
								204	55	60	0
								205	50	79	0
								206	38	74	0
								207	47	56	0
								208	48	63	0
								209	46	74	0
								210	46	54	0		8.77
								211	45	58	0
								212	43	50	0
								213	40	57	0
								214	48	58	0
								215	47	47	0
								216	57	59	0
								217	54	54	0		8.76
								218	51	51	0
								219	43	44	0
								220	43	64	0
								221	49	54	0
								222	55	52	0
								223	64	53	0
								224	59	77	0		8.94
								225	78	65	0
								226	54	60	0
								227	50	53	0
								228	53	63	0
								229	79	62	0
								230	49	57	0
								231	55	49	0		8.76
								232	57	80	0
								233	61	73	0
								234	73	67	0
								235	58	55	0
								236	66	57	0
								237	60	67	0		8.81
								238	56	69	0
								239	62	70	0
								240	49	65	0
								241	68	71	0
								242	55	77	0
								243	62	66	0
								244	57	59	0
								245	72	69	0		8.75
								246	65	71	0
								247	63	43	0
								248	60	72	0
								249	56	54	0
								250	53	48	0
								251	45	66	0
								252	62	66	0		8.86
								253	63	72	0
								254	53	53	0
								255	57	57	0
								256	62	73	0
								257	73	67	0
								258	50	63	0
								259	51	65	0		8.86
								260	51	63	0
								261	60	81	0
								262	65	83	0
								263	53	72	0
								264	63	78	0		8.83
								265	60	71	0
								266	68	84	0
								267	67	83	0
								268	59	63	0
								269	71	58	0
								270	51	67	0
								271	59	79	0	4.8	8.78
								272	68	61	0
								273	59	55	0
								274	54	54	0
								275	61	76	0
								276	74	54	0
								277	48	47	0
								278	50	89	0
								279	71	78	0
								280	59	74	0		9.12
								281	58	58	0
								282	71	67	0
								283	53	64	0
								284	51	72	0
								285	52	66	0
								286	47	52	0
								287	46	52	0		9.16
								288	48	46	0
								289	49	46	0
								290	68	52	0
								291	50	51	0
								292	50	47	0
								293	47	59	0
								294	47	53	0		9.16
								295	41	53	0
								296	55	61	0
								297	71	59	0
								298	47	71	0
								299	59	67	0
								300	49	63	0
								301	56	73	0		9.31
								302	46	43	0
								303	54	56	0
								304	54	63	0
								305	69	58	0
								306	53	66	0
								307	54	68	0
								308	47	59	0		9.24
								309	46	74	0
								310	55	56	0
								311	48	70	0
								312	54	58	0
								313	57	55	0
								314	62	50	0
								315	47	43	0		9.35
								316	49	74	0
								317	61	58	0
								318	58	72	0
								319	52	56	0
								320	56	55	0
								321	53	54	0
								322	61	57	0		9.45
								323	59	53	0
								324	52	75	0
								325	55	51	0
								326	53	58	0
								327	77	67	0
								328	49	48	0
								329	53	55	0		9.1
								330	51	53	0
								331	51	84	0
								332	40	62	0
								333	47	65	0
								334	48	58	0
								335	59	59	0
								336	54	61	0		9.33
								337	54	57	0
								338	52	59	0
								339	59	68	0
								340	55	54	0
								341	52	73	0
								342	58	65	0
								343	65	54	0		9.41
								344	57	74	0
								345	47	48	0
								346	48	70	0
								347	41	55	0
								348	46	56	0
								349	44	49	0
								350	45	49	0		9.36
								351	52	71	0
								352	52	47	0
								353	48	60	0
								354	50	50	0
								355	48	44	0
								356	44	61	0
								357	44	61	0		9.46
								358	43	57	0
								359	48	50	0
								360	46	59	0
								361	42	66	0
								362	49	58	0		9.29
								363	54		0	4.5	8.88*	* Fasting weight/exc trend

## Sheet: Figure 3
	Figure 3a														Figure 3d
	% CD4+ TEM Cells														% CD8+ TEM Cells
		Cohort B							Cohort C							Cohort B							Cohort C
		13EP12	13EP8	14HP26	15CP3	14HP34	14HP31	15CP6	13EP5	14HP33	14HP24	15CP4	15CP1			13EP12	13EP8	14HP26	15CP3	14HP34	14HP31	15CP6	13EP5	14HP33	14HP24	15CP4	15CP1
	Naive	22.5	17	9.85	18.1		17.5	14.7	11.5	13.7	9.33	15.7	9.4		Naive	13.3	18.3	9.88	15.5		20	10.2	17.8	9.23	8.68	7.75	11
	3m	25.7	25.2	41.4	49.2	65.2	19.71	28.8	14.7	11.7	19.9	14.5	15.2		3m	29.5	49.7	38.5	44	51.2	50.6	34.5	8.65	9.18	24.8	14.2	20.6
	6m	12	25.6	11.4			28.5	33.7	4.55	12.4	17	18.1	11.9		6m	10.3	28.5	31.1			53.4	32.1	15.2	13.3	23.3	12.2	15.2
	12m	8.56	15.1	38.8					10.9	25.2	21.4	7.5	15.2		12m	6.47	25.8	34.5					11.6	12.4	15.1	7.15	15.3
	Figure 3b														Figure 3e
	% CD4+ TEM Cells														% CD8+ TEM Cells
		Cohort B							Cohort C							Cohort B							Cohort C
		13EP12	13EP8	14HP26	15CP3	14HP34	14HP31	15CP6	13EP5	14HP33	14HP24	15CP4	15CP1			13EP12	13EP8	14HP26	15CP3	14HP34	14HP31	15CP6	13EP5	14HP33	14HP24	15CP4	15CP1
	PBLs	18	23	85	42	51	21	43.3	5.61	2.21	0.76	6.63	8.41		PBLs	60	62.9	47.8	58.1	15.2	38.9	18.7	5.26	34.3	7.15	6.16	14.8
	LMNCs		41.1		67	28.38	67.5	12	1.6	1.6		2.32			LMNCs			70.7	26.2	49.1	67.2	23.9		12.1		1.53	18.5
	LNs			14			7.69	59.6	12.3	0.17					LNs		25.7		33.8		61.2			11.7		4.83	8.5
	Figure 3c														Figure 3f
	CD4+ Proliferation (Donor-Specific): Fold-Change														CD8+ Proliferation (Donor-Specific):Fold-Change
		Cohort B							Cohort C							Cohort B							Cohort C
		13EP12	13EP8	14HP26	15CP3	14HP34	14HP31	15CP6	13EP5	14HP33	14HP24	15CP4	15CP1			13EP12	13EP8	14HP26	15CP3	14HP34	14HP31	15CP6	13EP5	14HP33	14HP24	15CP4	15CP1
	Naive	1	1	1	1	1	1	1	1	1	1	1	1		Naive	1	1	1	1	1	1	1	1	1	1	1	1
	1m	0.8	0.2	1.51	1.85	1	1.1	1.72	0.12	0.47	0.25	0.2	0.87		1m	0.48	0.32	1.48	2.4	1.73	1.23	1.36	0.1	0.32	1.1	0.73	0.63
	3m	0.33	0.23	1.75	1.5		1.4	1.83	0.1	0.75	0.52	0.6	1.1		3m	0.33	0.28	1.63	0.99		1.27	1.34	0.14	0.27	0.11	0.21	0.11
	8m	0.12	0.2	1.62				2.74	0.2	0.39	0.34				8m	0.59	0.14	1.44	2.92		1.31	1.51	0.44	0.47	0.98
	12m	0.35	0.25	1.23					0.96	0.28	0.41	0.23	1		12m	0.11	0.14	1.12					0.16	0.1	0.32	0.58	0.1
	Figure 3g														Figure 3k
	% Tfh Cells															Cohort B: IgG: DSA (Mean Fluorescence Intensity)
		Cohort B							Cohort C								13EP12	13EP8	14HP26	15CP3	14HP34	14HP31	15CP6
		13EP12	13EP8	14HP26	15CP3	14HP34	14HP31	15CP6	13EP5	14HP33	14HP24	15CP4	15CP1			Naive	225	248	281	222	187	173	223
	Naive	2.35	3	1.3	2.4		1.32	1.14	2.75	2.76	1.26	1.52	1.41			3m	253	229	6986	224	223	187	217
	3m	1.19	2.39	1.22	2.5	2.26	3.24	3.31	0.96	2.3	0.33	0.67	1.62			8m	238	227	-	2457	-	5881	215
	8m	3.52	3.23	1.31			2.06	1.98	0.98	1.1	1.1	0.5	0.59			12m	223	218	-	-	-	-	5348
	12m	2.75	3.03	1.81					1.55	2.1	0.87	0.42	0.79
	Figure 3h														Figure 3l
	% PD-1+ CD4 T cells															Cohort C: IgG: DSA (Mean Fluorescence Intensity)
		Cohort B							Cohort C								13EP5	14HP33	14HP24	15CP4	15CP1
		13EP12	13EP8	14HP26	15CP3	14HP34	14HP31	15CP6	13EP5	14HP33	14HP24	15CP4	15CP1			Naive	188	282	201	238	232
	Naive	6.3	16.7	2.6	3.83		6.58	6.11	11.2	9.39	7.68	11.1	16.5			3m	203	234	199	243	234
	3m	6.28	8.91	1.52	2.3	3.06	7.15	6.33	14	14.2	12.5	28.3	15.72			8m	200	359	199	237	236
	8m	6.42	7.15	13.3	4.3	3.7	8.43	6.17	21.5	27.1	14.1	20.7	16.56			12m	189	905	201	221	246
	12m	12.6	12.2	4.58			15.5	5	10.6	18.73	11.3	23.5	10.7
	Figure 3i
	% PD-1+ CD8 T cells
		Cohort B							Cohort C
		13EP12	13EP8	14HP26	15CP3	14HP34	14HP31	15CP6	13EP5	14HP33	14HP24	15CP4	15CP1
	Naive	6.27	5.09	22.5	5.63		4.5	25.57	11.2	10.6	20.2	22.6	7.7
	3m	7.4	7.21	3.48	3.61	1.45	1.18	1.92	14	14.6	8.72	17.5	8.85
	8m	7.46	4	16.6	5.59	2.11	0.98	2.03	21.5	29.8	4.66	3.81	5.89
	12m	7.7	11.7	7.51			1.98	1.97	10.6	20.1	9.74	11	22.2
	Figure 3j
	% CD20+ B Cells
		Cohort B							Cohort C
		13EP12	13EP8	14HP26	15CP3	14HP34	14HP31	15CP6	13EP5	14HP33	14HP24	15CP4	15CP1
	Naive	11.6	27.3	22.6	22.9		14.9	11.66	14.1	10.8	29.2	17.5	10
	3m	12.6	15.6	9.33	11.5	12.6	9.21	26.2	14.16	10.5	13.6	16.21	9.21
	8m	23.6	24.9	12.6			12.2	23	14.2	7.36	27.4	16.2	14.1
	12m	13.4	12.7	19.6					16.9	10.9	27.4	20.6	18.6

## Sheet: Figure 4
	Figure 4a																Figure 4b
	% Tr1 Cells																% Tr1 Cells
		Cohort B							Cohort C									Cohort B							Cohort C
		13EP12	13EP8	14HP26	15CP3	14HP34	14HP31	15CP6	13EP5	14HP33	14HP24	15CP4	15CP1					13EP12	13EP8	14HP26	15CP3	14HP34	14HP31	15CP6	13EP5	14HP33	14HP24	15CP4	15CP1
	Naive	3.51	4.38	4.12	4.95		5.1	2.68	3.55	0.91	2.56	2.25	5.52				PBLs	5.65	9.78	1.69	1.86	1.23	4.62	3.39	7.98	8.8		12.3	19.6
	3m	6.36	5.9	1.33	2.83	1.48	2.2	2.15	8.85	6.14	13	8.57	7.88				LMNCs		10.3			3.1	1.6	7.01	9.62	12.8		20.2	15.39
	6m	6.7	6.33	0.98	1.61	1.43	1.16	1.64	5.45	2.94	2.72	12.5	7.25				LNs				0.12		5.42	10.9		20.3		8.63	20.3
	12m	4.97	5.22	0.9					5.36	6.87	9.68	10.2	5.28
	Figure 4c																Figure 4d
	% Natural Suppressor Cells																% Treg Cells
		Cohort B							Cohort C									Cohort B							Cohort C
		13EP12	13EP8	14HP26	15CP3	14HP34	14HP31	15CP6	13EP5	14HP33	14HP24	15CP4	15CP1					13EP12	13EP8	14HP26	15CP3	14HP34	14HP31	15CP6	13EP5	14HP33	14HP24	15CP4	15CP1
	Naive	1.92	1.46	1.88	1.53		0.7	0.33	0.32	0.84	1.28	1.2	1.15				Naive	17.8	8.9	3.6	14.5		5.4	13.2	23.2	12.3	1.9	3	5.8
	3m	1.72	1.38	1.29	0.78	0.23	1.46	0.46	2.28	2.6	2.59	1.38	2.78				3m	11.5	6.6	1.6	4.6	8.3	5.5	11.3	18.6	16.5	17.2	20.9	18.4
	6m	0.5	0.78	1.24			1.49	0.88	2.04	2.37	3.03	2.43	4.36				6m	11.6	3.4	1.1			4.4	9.2	24.6	15.4	19.1	30.6	18.9
	12m	1.53	1.34	0.37					4.54	3.79	2.18	2.46	3.39				12m	8.1	11.1	2.8					41.7	14.2	14.6	21.1	21.1
	Figure 4e																Figure 4f
	% Breg Cells																% Breg Cells
		Cohort B							Cohort C									Cohort B							Cohort C
		13EP12	13EP8	14HP26	15CP3	14HP34	14HP31	15CP6	13EP5	14HP33	14HP24	15CP4	15CP1					13EP12	13EP8	14HP26	15CP3	14HP34	14HP31	15CP6	13EP5	14HP33	14HP24	15CP4	15CP1
	Naive	8.26	7.03	8.9	10.3		10	7.2	8.56	13.1	9.8	4.82	15				PBLs	5.1	9.8	10.2	4.42	5.93	0.65	17.3	14.8	17	18.9	7.94	19
	3m	14.3	10.1	5.3	12.2	10.2	7.2	13.2	19	19.6	23.8	24.2	17.2				LMNCs			8.6	7.45	6.17	2.04	26.5	24.5	16.7		12.88	13.7
	6m	7.12	11.2	5.9			4.42	4.45	15.8	16	19.5	15.9	9.18				LNs		1.12		6.99	5.24	7.77			10.9		17.8	26.1
	12m	17.9	17.3	5.1					15	17	18.9	8.41	7.94
	Figure 4g																Figure 4h
	% B10 Cells																% B10 Cells
		Cohort B							Cohort C									Cohort B							Cohort C
		13EP12	13EP8	14HP26	15CP3	14HP34	14HP31	15CP6	13EP5	14HP33	14HP24	15CP4	15CP1					13EP12	13EP8	14HP26	15CP3	14HP34	14HP31	15CP6	13EP5	14HP33	14HP24	15CP4	15CP1
	Naive	4.82	8.53	9.6	5.84		0.04	0.15	6.7	5.7	12	6.1	8.9				PBLs	2.7	3.4	2.37	6.63	2.79	1.92	7.77	9.8	11.7	15.8	4.04	9.11
	3m	4.58	7.8	5.3	2.11	3.44	9.56	11.8	6.8	7.32	20.3	15	13.1				LMNCs			7.3	2.37	0.89	2.38	12.2	24.5	16.6		13.02	18.87
	6m	9.7	5.23	4.2			2.33	5.74	10.22	9.22	20.3	14.7	7.93				LNs		0.98		5.2	3.58	10.4			16.7		11.1	20.3
	12m	7.71	7.46	2.5					9.71	11.71	15.8	6.7	4.04
	Figure 4i																Figure 4j
	% MDSC																% MDSC
		Cohort B							Cohort C									Cohort B							Cohort C
		13EP12	13EP8	14HP26	15CP3	14HP34	14HP31	15CP6	13EP5	14HP33	14HP24	15CP4	15CP1					13EP12	13EP8	14HP26	15CP3	14HP34	14HP31	15CP6	13EP5	14HP33	14HP24	15CP4	15CP1
	Naive	11.1	19.4	15.41	24.4		11.8	24.1	19.4	18.4	25.4	21.4	33.7				PBLs	12.4	1.67	18.5	17	21.6	18.2	31.2	54	24.8	51.8	65.7	48.9
	1m	13.7	36.6	16.7	11.4	23.8	36	29.9	20.8	56.4	52.6	72.6	37.4				LMNCs			1.48	20.6	15.2	4.41	37.43	40.8	44.6		39.9	14.9
	3m	31.2	30.6	5.21	12.1	18.5	27.9	28.6	27.8	72.9	70.1	66	71				LNs		3.1		10.7	27.4	13.8			20.5		37.5	54.88
	6m	41.5	34.1	18.4			19.3	21.7	32.7	28.9	81.6	58.3	40.1
	12m	37.1	31.2	12.4					28.6	24.8	51.8	65.7	48.6
	Figure 4k																Figure 4l
	Proliferation: Fold-Change																% Proliferation
	Donor + recipient PBLs				Donor + recipient PBLs w/o Tregs			Donor + recipient PBLs w/o Bregs				Donor + recipient PBLs w/o Tr1 cells						Donor + recipient PBMC w/o Tr1 cells				Donor + recipient PBMC + Tr1 cells				3P + recipient PBMC w/o Tr1 cells				3P + recipient PBMC + Tr1 cells
		13EP5	14HP33	14HP24	13EP5	14HP33	14HP24	13EP5	14HP33	14HP24		13EP5	14HP33	14HP24				13EP5	14HP33	14HP24		13EP5	14HP33	14HP24		13EP5	14HP33	14HP24		13EP5	14HP33	14HP24
	CD4	1	1	1	6.67	5.73	3.91	3.72	1.04	2.45		9.53	9.27	5.91			CD4	22.9	14.69	19.4		5.98	4.79	3.15		23.11	19.49	14.7		27.1	22.79	19.3
	CD8	1	1	1	3.13	4.39	8.43	3.7	3.3	4.3		10.7	10.32	12.31			CD8	19.15	26.76	24.2		2.71	4.76	4.32		27.33	27.3	18.7		22.3	26.1	21.3
	CD20	1	1	1	1.94	5.36	2.22	1.57	3.08	4.41		2.29	8.14	4.53			CD20	11.94	10.1	6.3		5.3	3.02	3.73		11.44	13.4	16		5.95	9.9	12.8
	Figure 4m																Figure 4n
		% Suppression																% Suppression
		Coculture		Transwell														R(Tr1-) + D + Tr1(1:50)+isotype				R(Tr1-) + D+Tr1(1:50) + αIL-10
		14HP33	15CP1	14HP33	15CP1													14HP33	15CP1			14HP33	15CP1
	CD4	84.5	63.1579	83.66	83.2632												CD4	83.66	83.2632			32.56	30.1754
	CD8	89.16	72.0698	94.61	77.9302												CD8	88.76	77.9302			39.81	28.1795
	CD20	26.72	80.1878	20.69	78.7793												CD20	20.69	78.7793			18.91	30.5164
	Figure 4p
	Relative Transcripts
		Cohort B					Cohort C
		14HP26	14HP31	15CP6	13EP12	13EP8	14HP24	14HP33	13EP5	15CP1	15CP4
	XBP1	0.1	0.1	0.1	0.1	0.1	502	1	20	448	0.1
	SUMO2	0.1	0.1	0.1	0.1	0.1	396	147	0	260	0.1
	SH2D2	0.1	0.1	0.1	0.1	0.1	75	11	12	128	0.1
	Figure 4r
	Relative Transcripts
		Cohort B					Cohort C
		14HP26	14HP31	15CP6	13EP12	13EP8	14HP24	14HP33	13EP5	15CP1	15CP4
	NDUFS4	0.1	0.1	0.1	0.1	0.1	97	59	0	141	0.1
	NDUFS5	0.1	0.1	0.1	0.1	0.1	18	0	32	67	0.1
	Figure 4s
		Proliferation: Fold-Change													A	Donor + recepients PBLs
		CD4				CD8				CD20					B	Donor + recepients PBLs w/o Tr1 cells
		A	B	C	D	A	B	C	D	A	B	C	D		C	Donor + recepients PBLs w Tr1 cells + Vehicle
		1	3.73	1.2	2.96	1	4.48	1.11	3.03	1	7.91	1.1	5.65		D	Donor + recepients PBLs w Tr1 cells + Si RNA

## Sheet: Figure 5
		Figure 5a (15FP03)		Table Format XY			Figure 5b (15FP02)		Table Format XY			Figure 5h (15FP13)		Table Format XY			Figure 5i (13EP3)		Table Format XY			Figure 5j (14HP21)		Table Format XY			Figure 5k (14HP29)		Table Format XY
		Days Post Transplant	AM BG	PM BG	Insulin U/kg		Days Post Transplant	AM BG	PM BG	Insulin U/kg		Days Post Transplant	AM BG	PM BG	Insulin U/kg		Days Post Transplant	AM BG	PM BG	Insulin U/kg		Days Post Transplant	AM BG	PM BG	Insulin U/kg		Days Post Transplant	AM BG	PM BG	Insulin U/kg		Figure 5c								Figure 5d
		-25	136	146	1.08		-25	193	227	1.01		-25	179	342	1.01		-25	66	65	1.13		-25	97	255	0.89		-25	141	272	1.47			CD4 TEM Cells			CD8 TEM Cells					Treg Cells			Tr1 Cells
		-24	86	242	0.99		-24	79	233	0.92		-24	80	277	0.84		-24	199	53	0.98		-24	237	316	0.49		-24	29	125	1.11			15FP01	15FP02	15FP03	15FP01	15FP02	15FP03			15FP01	15FP02	15FP03	15FP01	15FP02	15FP03
		-23	88	56	0.91		-23	168	390	1.17		-23	114	240	0.84		-23	232	74	1.13		-23	180	299	1.06		-23	302	340	1.47		Naive	3.26	11.1	14.8	20.2	13	22.3		Naive	8	7.2	11	1.82	0.8	0.67
		-22	110	302	1.16		-22	78	208	0.92		-22	78	270	0.84		-22	31	98	0.91		-22	75	314	0.89		-22	34	227	1.23		3m	16.9	45.7	19.51	32.3	55.8	41.2		3m	19.3	18.3	11	5.97	3.51	3.13
		-21	171	315	1.16		-21	185	243	1.01		-21	61	371	0.89		-21	57	287	1.07		-21	156	514	0		-21	80	344	1.6		6m	13.2	59	14.37	28.7	60.2	32.4		6m	14	11.1	12	2.64	2.53	1.69
		-20	153	251	1.18		-20	215	328	1.18		-20	81	61	0.73		-20	38	133	0.84		-20	245	350	1.05		-20	62	251	1.35		12m	13		15.6	28.2		46		12m	10		9	2.03		0.85
		-19	158	300	1.18		-19	234	252	1.09		-19	115	378	0.95		-19	162	122	0.76		-19	189	396	1.13		-19	45	384	1.54
		-18	82	74	0.93		-18	142	386	1.18		-18	129	443	1.12		-18	34	194	0.91		-18	178	357	1.13		-18	44	192	1.3
		-17	127	310	1.18		-17	49	255	1.01		-17	194	366	1.12		-17	241	155	0.99		-17	43	340	1.05		-17	58	132	1.18		Figure 5e						Figure 5f					Figure 5g
		-16	116	168	1.1		-16	201	458	1.26		-16	89	236	0.89		-16	24	361	0		-16	190	313	0.97		-16	42	234	1.3			CD4 Cells:DS Proliferation						CD8 Cells: DS Proliferation					CD4 T cells				CD8 T cells
		-15	60	306	1.1		-15	110	395	1.18		-15	65	353	1.01		-15	153	338	1.39		-15	106	421	0.75		-15	52	226	1.3			Fold-Change						Fold-Change					A	B	C	D	A	B
		-14	187	106	1.18		-14	291	305	1.18		-14	91	335	1.01		-14	52	196	0.44		-14	97	371	1.08		-14	78	176	1.3			15FP01	15FP02	15FP03				15FP01	15FP02	15FP03		15FP01	22.1	12.8	3.99	6.8	7.22	5.1
		-13	85	380	1.13		-13	75	386	1.18		-13	70	339	1.01		-13	222	55	1.18		-13	89	289	0.92		-13	62	266	1.3		Naive	1	1	1			Naive	1	1	1		15FP03	18.1	6.45	5.96	8.16	8.65	3.64
		-12	72	295	1.05		-12	182	314	1.26		-12	58	401	1.04		-12	103	153	0.88		-12	99	340	1.08		-12	72	252	1.31		1m	0.22	1.52	0.7			1m	0.46	1.37	0.86
		-11	63	219	0.97		-11	59	157	1.01		-11	49	261	0.93		-11	162	104	0.88		-11	55	267	0.92		-11	68	102	1.19		3m	0.47	2.1	1.17			3m	0.93	0.95	1.75			A
		-10	192	123	1.13		-10	177	235	1.18		-10	96	280	0.93		-10	23	45	0.81		-10	71	218	0.92		-10	35	179	1.19		6m	2.14	2.59	0.15			6m	1.31	2.91	0.42
		-9	174	217	1.05		-9	59	166	1.01		-9	59	191	0.87		-9	24	210	0.88		-9	195	367	1.25		-9	76	167	1.19		12m	2.1		0.52			12m	1.43		0.27			B
		-8	173	347	1.22		-8	147	65	1.16		-8	57	288	0.93		-8	35	54	0.9		-8	140	245	0.98		-8	131	209	1.43
		-7	65	304	1.05		-7	183	271	1.45		-7	53	130	0.93		-7	123	136	0.61		-7	120	151	0.89		-7	54	101	1.19														C
		-6	170	129	1.05		-6	84	95	1		-6	159	474	1.25		-6	371	97	1.09		-6	171	353	1.14		-6	171	304	1.43
		-5	80	236	0.96		-5	284	56	1.16		-5	217	434	1.2		-5	56	32	0.75		-5	109	259	0.98		-5	32	214	1.21														D
		-4	109	211	0.96		-4	206	420	1.41		-4	194	233	1.09		-4	85	50	0.89		-4	100	392	1.06		-4	60	136	1.21
		-3	62	52	0.88		-3	59	261	1.08		-3	74	318	0.97		-3	274	271	1.09		-3	81	278	0.89		-3	52	234	1.33		Figure 5l										Figure 5m
		-2	181	59	1.05		-2	194	251	1.24		-2	206	377	1.15		-2	28	33	0.68		-2	91	477	1.14		-2	40	69	0.97			CD4 TEM Cells				CD8 TEM Cells						Treg Cells				Tr1 Cells
		-1	199	304	1.21		-1	193	310	1.24		-1	117	332	1.08		-1	34	39	0.34		-1	86	326	1.14		-1	93	51	1.09			15FP13	13EP3	14HP21	14HP29	15FP13	13EP3	14HP21	14HP29			15FP13	13EP3	14HP21	14HP29	15FP13	13EP3	14HP21
		0	79	122	0.26		0	129	106	0.38		0	158	89	0.24		0	148	153	0		0	147	172	1.05		0	152	137	0.4		Naive	16.2	26	34.6	10.8	21.2	35.7	21.7	17.9		Naive	8.1	8	18.5	17.2	3.5	2.66	3.42
		1	265	198	1.14		1	162	86	0.95		1	343	196	1.15		1	118	124	0.27		1	293	163	1.4		1	136	219	1.07		0.5m	55.1	57.8	59.1	29	58.6	78.7	54.4	24.3		0.5m	7.9	6.1	16.9	15.4	2.1	1.37	2.43
		2	102	78	0.74		2	188	47	0.46		2	111	263	1.25		2	98	89	0.14		2	172	179	1.31		2	55	55	0.27		1m	76.1	38.33	52.8	41.2	62	66.6	41.4	24.2		1m	9	3.3	19.2	14.4	3.21	0.2	3.74
		3	66	102	0.57		3	178	175	0.73		3	65	188	0.68		3	102	55	0.14		3	71	342	1.14		3	134	81	1.21		3m	54.7	39.6			59	54.3				3m	1.1	6.9			2.18
		4	75	73	0.49		4	92	71	0.55		4	143	260	1.25		4	87	47	0.14		4	87	157	1.23		4	47	51	0.94
		5	107	46	0.41		5	91	36	0.36		5	57	253	1.36		5	70	52	0.14		5	149	342	1.23		5	33	152	0.67
		6	96	106	0.41		6	121	146	0.73		6	106	206	1.53		6	60	34	0.14		6	48	297	0.87		6	43	119	0.4		Figure 5n						Figure 5o						Figure 5p
		7	97	62	0.42		7	77	78	0.55		7	72	95	1.53		7	90	61	0.14		7	71	155	1.1		7	96	128	1.07			CD4 Cells:DS Proliferation						CD8 Cells: DS Proliferation						CD4 T Cells				CD8 T Cells
		8	54	85	0.33		8	92	135	0.62		8	47	231	1.47		8	70	69	0.14		8	77	307	1.18		8	70	86	1.07			Fold-Change						Fold-Change						Medium		ADL		Medium
		9	61	65	0.33		9	105	110	0.7		9	57	50	1.29		9	69	69	0.14		9	71	324	1.18		9	33	81	0.71			15FP13	13EP3	14HP21	14HP29			15FP13	13EP3	14HP21	14HP29			Cohort E	Cohort C	Cohort E	Cohort C	Cohort E
		10	74	39	0.17		10	56	75	0.7		10	51	123	1.35		10	65	47	0.14		10	166	254	1.1		10	104	125	0.95		Naive	1	1	1	1		Naive	1	1	1	1		15FP13	0.95	3.27	24.4	3.82	1.21
		11	74	65	0.33		11	78	58	0.7		11	42	66	1.24		11	78	60	0.14		11	37	201	0.94		11	36	97	0.83		1m	1.57	3.2	2.2	1.8		1m	2	1.46	3.2	2.6		13EP3	0.96	0.41	17.6	4.18	0.81
		12	53	54	0.33		12	74	55	0.7		12	47	48	1.24		12	67	45	0.14		12	80	252	1.1		12	27	87	0.83		3m	1.89	2.2				3m	3.56	2.9				14HP21	1.12	0.52	23.9	2.35	0.12
		13	58	57	0.17		13	57	59	0.35		13	43	179	1.29		13	75	47	0.14		13	57	177	1.11		13	45	81	0.71														14HP29	0.7	0.9	17.7	4.18	0.23
		14	97	82	0.35		14	96	137	0.65		14	60	141	1.35		14	72	22	0.13		14	103	236	1.11		14	49	196	0.83
		15	72	59	0.16		15	56	126	0.33		15	45	147	1.35		15	74	83	0.13		15	52	359	1.03		15	27	43	0.59
		16	65	61	0.16		16	93	135	0.65		16	64	101	1.29		16	71	41	0.13		16	52	359	1.03		16	50	79	0.57
		17	68	57	0.16		17	77	70	0.65		17	34	93	1.07		17	70	34	0.13		17	60	187	1.11		17	45	76	0.57
		18	68	77	0.16		18	54	58	0.65		18	38	122	1.07		18	67	80	0.13		18	43	161	1.03		18	49	33	0.46
		19	69	41	0.16		19	51	65	0.65		19	42	49	0.75		19	68	57	0.13		19	65	244	1.19		19	42	66	0.46
		20	76	52	0.16		20	73	91	0.65		20	50	52	0.54		20	59	46	0.13		20	48	236	1.18		20	59	116	0.23
		21	74	61	0.16		21	90	84	0.65		21	77	152	0.7		21	90	75	0.15		21	64	57	1.1		21	69	139	0.57
		22	72	60	0.16		22	77	98	0.64		22	70	120	0.64		22	63	89	0		22	85	202	1.18		22	61	77	0.46
		23	70	51	0.16		23	69	101	0.64		23	70	60	0.64		23	62	67	0		23	60	107	1.1		23	41	65	0.46
		24	59	84	0.16		24	67	77	0.64		24	104	243	0.79		24	55	75	0		24	41	90	0.94		24	46		0
		25	55	57	0.16		25	75	68	0.64		25	82	181	0.68		25	53	76	0		25	39	191	1.02
		26	69	69	0.16		26	45	69	0.64		26	65	223	0.74		26	65	104	0
		27	72	68	0		27	61	97	0		27	57	153	0		27	54	66	0
		28	81	80	0.16		28	70	80	0.66		28	65	147	0.69		28	74	96	0
		29	54	44	0.16		29	62	55	0.66		29	64	47	0.64		29	55	72	0
		30	74	49	0.16		30	51	77	0.66		30	72	151	0.63		30	68	79	0
		31	71	71	0.16		31	66	58	0.66		31	65	81	0.63		31	68	107	0
		32	51	41	0.16		32	81	42	0.66		32	53	173	0.63		32	52	158	0
		33	76	61	0.16		33	47	72	0.66		33	66	258	0.74		33	59	51	0
		34	65	62	0.16		34	61	90	0.66		34	66	104	0.63		34	49	116	0
		35	70	52	0.16		35	73	125	0.66		35	64	142	0.63		35	62	95	0
		36	66	56	0.16		36	54	223	0.75		36	66	173	0.63		36	59	74	0
		37	58	56	0.16		37	70	46	0.65		37	54	63	0.61		37	55	71	0
		38	70	70	0.16		38	79	75	0.65		38	51	232	0.67		38	46	105	0
		39	51	56	0.16		39	45	40	0.33		39	58	48	0.61		39	52	52	0
		40	56	60	0.16		40	109	45	0.65		40	59	70	0.61		40	43	58	0
		41	79	70	0.16		41	40	72	0		41	54	147	0.46		41	51	99	0
		42	74	65	0.16		42	79	130	0.65		42	76	253	0.67		42	54	68	0
		43	72	100	0.16		43	85	76	0.65		43	66	106	0.61		43	62	106	0
		44	68	89	0.16		44	40	106	0.32		44	68	105	0.63		44	60	99	0
		45	59	116	0.33		45	55	47	0.65		45	65	128	0.63		45	56	84	0
		46	67	87	0.16		46	43	47	0.65		46	59	224	0.69		46	48	65	0
		47	64	73	0.16		47	43	31	0.32		47	42	111	0.63		47	60	63	0
		48	68	65	0.16		48	46	30	0.32		48	59	157	0.63		48	55	85	0
		49	57	77	0.16		49	65	66	0.65		49	57	139	0.63		49	61	93	0
		50	56	88	0.16		50	41	43	0.58		50	59	111	0.63		50	62	98	0
		51	67	71	0.16		51	51	43	0.58		51	62	95	0.62		51	64	105	0
		52	61	103	0.31		52	62	43	0.58		52	52	122	0.62		52	72	120	0
		53	55	90	0.16		53	48	42	0.58		53	62	164	0.62		53	54	86	0
		54	77	77	0.16		54	80	32	0.41		54	69	192	0.62		54	61	154	0
		55	58	62	0.16		55	65	32	0.41		55	56	105	0.62		55	75	78	0
		56	68	56	0.16		56	77	94	0.58		56	63	81	0.62		56	61	93	0
		57	57	54	0.17		57	53	113	0.66		57	59	125	0.62		57	59	123	0
		58	52	80	0.17		58	39	72	0.16		58	68	130	0.62		58	72	99	0
		59	69	97	0.17		59	44	33	0.41		59	70	102	0.62		59	64	113	0
		60	56	57	0.17		60	54	55	0.58		60	66	155	0.62		60	69	73	0
		61	59	60	0.17		61	46	66	0.58		61	57	135	0.62		61	52	59	0
		62	61	70	0.17		62	48	32	0.41		62	52	118	0.62		62	52	89	0
		63	62	49	0.17		63	70	40	0.41		63	72	115	0.62		63	71	76	0
		64	66	50	0.16		64	44	37	0.4		64	62	69	0.62		64	58	85	0
		65	56	51	0.16		65	58	36	0.4		65	59	103	0.61		65	50	98	0
		66	60	60	0.16		66	56	42	0.55		66	58	63	0.61		66	59	113	0
		67	66	55	0.16		67	45	43	0.55		67	58	283	0.72		67	58	70	0
		68	57	45	0.16		68	68	43	0.55		68	67	134	0.61		68	52	64	0
		69	53	74	0.16		69	47	36	0.4		69	66	88	0.61		69	53	72	0
		70	66	60	0.16		70	59	42	0.55		70	62	163	0.61		70	57	83	0
		71	58	39	0.16		71	45	27	0.39		71	69	76	0.61		71	63	99	0
		72	53	57	0.16		72	75	33	0.16		72	56	142	0.61		72	66	87	0
		73	53	42	0.16		73	56	43	0.32		73	59	183	0.61		73	63	75	0
		74	67	66	0.16		74	53	46	0.32		74	89	181	0.61		74	57	133	0
		75	64	59	0.16		75	45	43	0.16		75	59	219	0.61		75	54	65	0
		76	62	74	0.16		76	58	44	0.33		76	59	48	0.31		76	63	128	0
		77	57	45	0.16		77	65	48	0.33		77	65	155	0.61		77	61	157	0
		78	60	42	0.16		78	71	46	0.33		78	53	75	0.63		78	73	301	0
		79	57	71	0.16		79	66	68	0.33		79	62	57	0.63		79	110	327	0
		80	55	73	0		80	66	65	0.33		80	70	87	0.63		80	70	225	0
		81	54	68	0		81	54	41	0.33		81	68	60	0.63		81	75	282	0
		82	60	78	0		82	48	26	0.16		82	62	80	0.63		82	90	191	0
		83	62	49	0		83	71	48	0.33		83	66	47	0.63		83	68	370	0
		84	58	49	0		84	47	47	0.33		84	72	94	0.63		84	68	363	0
		85	55	61	0		85	48	39	0.16		85	61	55	0.63		85	285	372	0.39
		86	65	52	0		86	63	65	0.32		86	74	50	0.64		86	279	296	0.78
		87	57	56	0		87	53	36	0.16		87	76	84	0.64		87	279	260	0.26
		88	57	52	0		88	39	54	0.32		88	60	84	0.64		88	82	67	0
		89	52	67	0		89	57	28	0.16		89	60	55	0.64
		90	55	53	0		90	58	159	0		90	60	111	0
		91	47	68	0		91	58	83	0.3		91	61	83	0.66
		92	64	69	0		92	46	57	0.32		92	60	53	0.66
		93	71	69	0		93	50	55	0.32		93	63	96	0.62
		94	56	83	0		94	62	39	0.16		94	63	145	0.62
		95	58	72	0		95	63	49	0.32		95	65	119	0.62
		96	65	65	0		96	51	42	0.32		96	62	65	0.62
		97	72	65	0		97	63	52	0.32		97	62	55	0.62
		98	67	62	0		98	52	43	0.32		98	56	61	0.62
		99	72	45	0		99	63	46	0.31		99	71	45	0.62
		100	64	55	0		100	70	41	0.31		100	73	44	0.61
		101	62	57	0		101	70	53	0.31		101	67	66	0.61
		102	52	65	0		102	59	42	0.31		102	55	43	0.61
		103	53	62	0		103	45	65	0.15		103	62	72	0.61
		104	52	62	0		104	56	61	0.31		104	45	57	0.3
		105	71	70	0		105	50	53	0.15		105	58	102	0.61
		106	64	70	0		106	94	92	0.22		106	80	183	0.61
		107	72	56	0		107	102	42	0.3		107	53	46	0.62
		108	59	58	0		108	57	37	0.22		108	49	62	0.62
		109	66	59	0		109	62	51	0.22		109	64	60	0.62
		110	64	49	0		110	89	34	0.22		110	59	45	0.62
		111	77	45	0		111	109	26	0.3		111	62	66	0.62
		112	64	52	0		112	104	36	0.3		112	69	56	0.62
		113	59	52	0		113	107	51	0.3		113	63	71	0.62
		114	60	48	0		114	71	31	0.22		114	61	62	0.62
		115	62	58	0		115	91	171	0.15		115	57	121	0.62
		116	60	53	0		116	119	45	0.22		116	55	73	0.62
		117	62	61	0		117	86	94	0.15		117	56	45	0.62
		118	71	93	0		118	66	43	0.15		118	54	47	0.62
		119	62	85	0		119	103	62	0.15		119	68	69	0.62
		120	72	158	0		120	68	78	0.15		120	47	42	0.62
		121	63	135	0		121	73	43	0.15		121	49	119	0.63
		122	63	74	0		122	74	33	0.15		122	55	42	0.63
		123	61	67	0		123	73	50	0.15		123	40	42	0.63
		124	58	82	0		124	88	33	0.15		124	50	51	0.63
		125	79	66	0		125	121	83	0.15		125	58	62	0.63
		126	74	63	0		126	121	183	0.3		126	71	50	0.63
		127	62	73	0		127	44	94	0.15		127	50	170	0.63
		128	69	57	0		128	185	149	0.46		128	55	75	0.63
		129	67	76	0		129	127	82	0.38		129	133	262	0.68
		130	63	98	0		130	140	98	0.38		130	45	223	0.68
		131	66	71	0		131	103	180	0.46		131	52	188	0.68
		132	76	74	0		132	150	90	0.38		132	64	135	0.31
		133	83	117	0		133	212	43	0.61		133	54	197	0.68
		134	61	77	0		134	114	68	0.46		134	52	57	0.63
		135	66	59	0		135	172	135	0.54		135	61	347	0.8
		136	69	86	0		136	194	244	0.76		136	85	254	0.69
		137	66	97	0		137	68	99	0.38		137	65	379	0.69
		138	62	72	0		138	171	68	0.46		138	151	248	0.69
		139	72	68	0		139	214	74	0.54		139	72	219	0.69
		140	67	53	0		140	251	197	0.84		140	63	106	0.64
		141	58	85	0		141	170	196	0.69		141	155	341	0.69
		142	76	78	0		142	124	50	0.44		142	139	236	0.7
		143	66	87	0		143	250	174	0.81		143	134	201	0.64
		144	78	116	0		144	221	42	0.81		144	120	442	0.75
		145	59	76	0		145	137	114	0.89		145	186	371	0.7
		146	69	77	0		146	211	76	0.96		146	113	355	0.7
		147	62	67	0		147	233	125	1.11		147	134	257	0.7
		148	58	62	0		148	189	85	1.05		148	144	253	0.7
		149	65	58	0		149	62	35	0.82		149	203	377	0.8
		150	69	70	0		150	104	71	0.97		150	172	301	0.69
		151	80	80	0		151	47	33	0.9		151	139	456	0.8
		152	63	65	0		152	152	35	0.51		152	182	448	0.96
		153	52	64	0		153	104		0		153	173	108	0.49
		154	68	66	0							154	182		0
		155	66	109	0
		156	86	87	0
		157	82	94	0
		158	72	102	0
		159	89	73	0
		160	82	127	0
		161	79	62	0
		162	62	65	0
		163	58	65	0
		164	61	80	0
		165	77	76	0
		166	80	88	0
		167	76	78	0
		168	81	64	0
		169	63	63	0
		170	79	69	0
		171	66	56	0
		172	73	66	0
		173	77	52	0
		174	70	62	0
		175	56	68	0
		176	68	60	0
		177	71	56	0
		178	58	61	0
		179	74	52	0
		180	82	54	0
		181	76	62	0
		182	90	60	0
		183	93	98	0
		184	70	76	0
		185	74	70	0
		186	69	72	0
		187	72	84	0
		188	79	70	0
		189	75	58	0
		190	85	75	0
		191	84	63	0
		192	73	92	0
		193	67	59	0
		194	84	91	0
		195	90	61	0
		196	99	122	0
		197	71	92	0
		198	70	64	0
		199	77	82	0
		200	88	78	0
		201	96	97	0
		202	69	59	0
		203	88	85	0
		204	64	62	0
		205	85	92	0
		206	56	84	0
		207	62	66	0
		208	58	64	0
		209	57	52	0
		210	58	62	0
		211	73	65	0
		212	93	73	0
		213	82	84	0
		214	74	77	0
		215	69	88	0
		216	81	54	0
		217	68	84	0
		218	70	74	0
		219	67	67	0
		220	95	72	0
		221	78	110	0
		222	79	103	0
		223	67	118	0
		224	54	78	0
		225	61	61	0
		226	76	80	0
		227	79	116	0
		228	68	90	0
		229	73	83	0
		230	70	63	0
		231	78	90	0
		232	63	41	0
		233	76	89	0
		234	72	95	0
		235	67	83	0
		236	80	54	0
		237	89	66	0
		238	86	72	0
		239	71	62	0
		240	61	81	0
		241	99	187	0
		242	62	94	0
		243	82	145	0
		244	99	154	0
		245	78	77	0
		246	72	95	0
		247	94	92	0
		248	79	98	0
		249	81	110	0
		250	83	75	0
		251	62	71	0
		252	63	64	0
		253	82	72	0
		254	106	67	0.07
		255	95	88	0
		256	94	107	0
		257	88	77	0
		258	91	75	0
		259	86	89	0
		260	83	76	0
		261	74	70	0
		262	75	96	0
		263	87	148	0
		264	84	158	0
		265	67	83	0
		266	57	134	0
		267	100	127	0
		268	94	137	0
		269	113	196	0.07
		270	87	139	0
		271	90	129	0
		272	47	75	0
		273	96	116	0
		274	89	97	0
		275	92	88	0
		276	84	138	0
		277	92	123	0
		278	90	69	0
		279	102	62	0
		280	72	140	0
		281	122	249	0
		282	97	123	0
		283	120	140	0.07
		284	104	158	0.07
		285	106	107	0.07
		286	112	116	0.07
		287	132	120	0.07
		288	117	91	0.07
		289	123	83	0.07
		290	156	225	0.27
		291	121	190	0.27
		292	114	133	0.2
		293	126	107	0.2
		294	105	137	0.2
		295	163	180	0.28
		296	145	129	0.21
		297	93	133	0.14
		298	94	123	0.14
		299	130	185	0.14
		300	131	163	0.21
		301	174	330	0.55
		302	113	97	0.21
		303	142	134	0.21
		304	164	150	0.34
		305	111	98	0.34
		306	124	133	0.34
		307	92	92	0.34
		308	111	76	0.34
		309	105	125	0.33
		310	122	114	0.33
		311	94	68	0.33
		312	72	61	0.33
		313	111	48	0.33
		314	129	86	0.33
		315	88	67	0.33
		316	113	79	0.33
		317	96	63	0.33
		318	126	121	0.33
		319	139	156	0.33
		320	102	259	0.52
		321	66	137	0.33
		322	128	135	0.33
		323	95	99	0.33
		324	111	111	0.33
		325	137	88	0.33
		326	107	178	0.4
		327	92	126	0.33
		328	72	68	0.33
		329	129	181	0.4
		330	69	115	0.33
		331	111	118	0.33
		332	88	105	0.33
		333	108	172	0.33
		334	89	61	0.33
		335	95	95	0.33
		336	121	152	0.33
		337	166	319	0.65
		338	166	365	0.72
		339	137	342	0.72
		340	133	432	0.91
		341	94	312	0.65
		342	197		0
[truncated: 6 more columns]

## Sheet: Figure 6
	Figure 6a								Figure 6b				Figure 6c
	%Tr1 of Tet+CD4+ Cells							%Tr1 of Tet+CD4+ Cell					%Tr1 of Tet+CD4+ Cells
	Self (shared) MHC-II								Mismatched				Mismatched Donor MHC-I
	Cohort B		Cohort C		Cohort D				Donor MHC-II				Cohort B		Cohort C		Cohort D
	13EP12	8.8	13EP5	3.53	15FP01	8.3			Cohort D				13EP12	2.3	13EP5	0.83	15FP01	1.51
	13EP8	2.86	15CP4	2.23	15FP02	2.3			15FP01	3.1			13EP8	0.6	15CP4	1.1	15FP02	2.5
	15CP3	3.38	15CP1	9.2	15FP03	5.1			15FP02	1			15CP3	3.45	15CP1	5.7	15FP03	1.6
	14HP34	3.3							15FP03	1.1			14HP34	4.71	14HP24	1.99
	15CP6	2.94											15CP6	1.87
	Figure 6d													Figure 6e													Figure 6f
		Self (Shared) MHC-II												Self (Shared) MHC-II													Self (Shared) MHC-II
	Non-Regulatory CD4 Cells													Treg Cells													Tr1 Cells
		Cohort B					Cohort C			Cohort D					Cohort B					Cohort C			Cohort D					Cohort B					Cohort C			Cohort D
		13EP12	13EP8	15CP3	14HP34	15CP6	13EP5	15CP4	15CP1	15FP01	15FP02	15FP03			13EP12	13EP8	15CP3	14HP34	15CP6	13EP5	15CP4	15CP1	15FP01	15FP02	15FP03			13EP12	13EP8	15CP3	14HP34	15CP6	13EP5	15CP4	15CP1	15FP01	15FP02	15FP03
	Naive	1	1	1	1	1	1	1	1	1	1	1		Naive	1	1	1	1	1	1	1	1	1	1	1		Naive	1	1	1	1	1	1	1	1	1	1	1
	1m	1.03	0.8	1.02	0.99	0.93	0.71	0.82	0.8	0.74	0.91	1		1m	1.36	0.59	0.24	0.5	1.3	1.43	2.84	1.1	1.32	0.89	0.89		1m	1.36	1.61	0.24	0.5	1.3	3.39	2.84	6.1	1.32	0.6	0.82
	3m	1.01	0.79	1.08		1.1	0.54	0.72	0.81	1	0.81	1		3m	1.1	0.36	0.46		1.28	2.16	2.3	2.82	1.14	0.99	0.98		3m	1.1	1.52	0.46		1.28	5.2	4.3	6.82	1.14	0.99	0.98
	6m	0.98	0.85			0.96	0.33	0.82	0.76	0.95	0.95	1.01		6m	0.88	0.74			1.47	1.45	1.76	1.79	0.95	0.98	0.77		6m	0.88	0.99			1.47	4.21	2.11	2.79	0.95	0.98	0.67
	12m	1	1.07			1.2		0.94	0.82	0.96		1.01		12m	0.22	0.63					1.88	1.66	1.22		1.32		12m	0.22	1.07				3.1	2.32	2.66	1.22		1.03
	Figure 6g							Figure 6h							Figure 6i
	Mismatched Donor MHC-II							Mismatched Donor MHC-II							Mismatched Donor MHC-II
	Non-Regulatory Cells							Treg Cells							Tr1 Cells
		Cohort D							Cohort D							Cohort D
		15FP01	15FP02	15FP03					15FP01	15FP02	15FP03					15FP01	15FP02	15FP03
	Naive	1	1	1				Naive	1	1	1				Naive	1	1	1
	1m	0.86	1.3	0.84				1m	1.44	0.98	1				1m	2.26	0.8	1.43
	3m	0.89	1.16	1.02				3m	1.65	0.69	1				3m	1.01	0.58	1.49
	6m	0.94	1.19	0.96				6m	1.94	1.24	1.18				6m	0.62	1.04	1.16
	12m	1.16		1.06				12m	1.24	0.63	1				12m	1.02	0.94	2.23
		Figure 6j												Figure 6k													Figure 6l
		Matched Donor MHC-I												Matched Donor MHC-I													Matched Donor MHC-I
		Non-Regulatory CD4 Cells												Treg Cells													Tr1 Cells
			Cohort B				Cohort C			Cohort D					Cohort B					Cohort C			Cohort D					Cohort B					Cohort C			Cohort D
			13EP12	15CP3	14HP34	15CP6	13EP5	15CP4	15CP1	15FP01	15FP02	15FP03			13EP12	13EP8	15CP3	14HP34	15CP6	13EP5	15CP4	15CP1	15FP01	15FP02	15FP03			13EP12	13EP8	15CP3	14HP34	15CP6	13EP5	15CP4	15CP1	15FP01	15FP02	15FP03
		Naive	1	1	1	1	1	1	1	1	1	1		Naive	1	1	1	1	1	1	1	1	1	1	1		Naive	1	1	1	1	1	1	1	1	1	1	1
		1m	1.19	1.65	2.32	1.41	0.71	0.91	1.06	0.45	0.68	0.77		1m	1.13	0.73	1.91	0.77	1.47	0.98	2.73	1.47	1.4	2.75	2.36		1m	1.11	0.93	1.29	0.77	1.08	2.12	1.89	3.44	1.08	2.51	2.39
		3m	2.19	1.98		1.13	1.14	0.97	0.76	0.59	0.88	0.71		3m	0.9	0.99	1.43		1.58	0.94	1.62	2.06	0.64	1.45	0.86		3m	0.54	1.25	0.97		0.47	3.14	3.25	5.31	0.52	2.4	0.51
		6m	1.4	2.97		1.32	0.86	0.94	0.65	0.57	1.42	0.93		6m	0.39	0.36	1.2		1.22	1.52	2.25	2.03	2.2	0.67	2.14		6m	1.76	0.48	0.98		0.97	3.74	2.68	2.85	1.67	2.45	3.29
		12m	1.86				0.93	0.86	0.61	0.71		1.3		12m	0.76	1.42				1.12	1.25	2.78	2.01		1.22		12m	0.91	0.65				3.79	4.32	3.56	2.28		1.34

## Sheet: Figure S1
	Figure S1a					Figure S1b					Figure S1c					Figure S1d					Figure S1e
	% HLA-DR+ Monocytes					% CD80+ Monocytes					% CD80+ Dendritic Cells					% PD-L1+ Monocytes					% PD-L1+ Dendritic Cells
		17EP18	17EP6	17EP3			17EP18	17EP6	17EP3			17EP18	17EP6	17EP3			17EP18	17EP6	17EP3			17EP18	17EP6	17EP3
	Naive	84.5	93.1	85.6		Naive	3.96	5.84	3.12		Naive	3.12	5.13	4.47		Naive	57.6	61.1	68.1		Naive	58.8	46.6	55.7
	D-6	72.1	81.5	69.1		D-6	1.83	2.53	2		D-6	1.38	0.8	0.6		D-6	60.2	69.6	72.5		D-6	71.9	64	50
	D-5	55.8	81.7	46.6		D-5	0.43	0.35	1.77		D-5	0.54	0.22	1.1		D-5	77.1	69.2	82.3		D-5	87.4	78.6	68.9
	D-4	51.6	68	47.9		D-4	3.32	0.94	0.52		D-4	1.82	0.38	0.81		D-4	69	70.9	63.4		D-4	62.4	75.6	58.3
	D-3	64.1	60.4	65.1		D-3	1.95	1.48	0.85		D-3	0.96	0.32	0.73		D-3	71.3	74.9	83.5		D-3	63.6	72.8	75.6
	D-2	44.8	74	71.9		D-2	2.77	0.5	1.5		D-2	1.55	0.31	0.76		D-2	80.4	79.5	66.7		D-2	84.4	72.9	77.1
	D-1	56	44.8	68.1		D-1	2.7	1.66	0.34		D-1	1.59	3.96	0.92		D-1	69	60	65		D-1	65.9	53.8	75.5
	D0	66.9	51.3	66.5		D0	0.32	2.2	1.3		D0	0.69	2.5	0.98		D0	62.9	63.6	67.8		D0	62.5	51.6	57.2
	D+1	61.6	66.6	60.7		D+1	3.01	0.14	1.59		D+1	1.16	0.67	0.59		D+1	64.9	67.7	65.7		D+1	66.8	78	72.5
	D+2	70.6	66.6	50.8		D+2	1.96	0.34	1.87		D+2	0.99	0.13	0.34		D+2	56.9	69.8	69.4		D+2	62.5	84	77.4
	D+3	62.9	66.5	53.3		D+3	0.8	0.57	1.3		D+3	0.25	0.76	0.45		D+3	60.7	80.3	73		D+3	55.1	74.2	75.2
	D+4	63	61	62.2		D+4	1.11	0.25	2.51		D+4	0.42	0.5	0.65		D+4	71	68.7	70.9		D+4	60.9	65.7	71.8
	D+5	84.1	61.1	66.2		D+5	1.19	0.91	2.18		D+5	0.76	0.38	0.92		D+5	77	79.6	73.7		D+5	65.5	72.8	75.8
	D+6	79.9	76.2	60.7		D+6	2.14	1.32	0.99		D+6	1.35	0.55	0.58		D+6	72.7	75.1	94.9		D+6	64.9	70.5	84.9
	D+7	79.2	58.4	63.1		D+7	1.22	1.64	0.97		D+7	1.39	0.25	0.67		D+7	89.8	92.4	73.6		D+7	84.9	75.9	73.5

## Sheet: Figure S2
Supplementary 2a,c,d (15CP1)							Supplementary 2b						Supplementary 2e
Table Format XY							Days Post Transplant	Fasted	Random	Stimulated	Peak Post Tx		BG	Pre		Post STZ		d+28		d+91		d+154		d+272		d+365		d+447		d+539		d+630		d+720		d+847
Days Post Transplant	AM BG	PM BG	Insulin U/kg	HbA1c%	Weight (Kg)		-15						-10	68		170		58		61		55		60		61		50		46		51		56		60
-25	99	278	1.17				0				3.54		-5	73		162		68		55		60		58		66		57		46		55		53		53
-24	72	274	1.17				1		2.32				0	72		154		65		65		56		60		67		55		48		45		61		60
-23	161	379	1.28				2		1.45				1	373		336		531		354		401		426		412		379		356		565		402		493
-22	111	249	1.07				7		2.42				3	208		325		256		267		245		259		300		284		255		267		290		288
-21	64	271	1.17				14	1.47		2.8			5	212		290		229		227		217		218		240		245		223		239		251		241
-20	162	296	1.18		4.66		21		1.64				7	174		296		202		199		200		202		228		233		189		212		238		218
-19	162	248	1.07				28	1.74		4.11			10	168		291		183		188		187		168		175		196		173		189		201		185
-18	281	294	1.29				35		0.98				15	95		335		147		135		136		130		138		146		114		142		171		126
-17	157	176	1.07				42	2.09		2.55			20	84		257		131		113		119		109		108		99		99		124		152		106
-16	111	264	1.18				49		1.43				25	74		278		102		90		116		87		88		70		74		105		127		88
-15	248	90	1.07				56		1.75				30	69		251		82		72		105		62		75		56		65		84		90		71
-14	85	331	1.29				63		1.31				60	61		229		46		44		55		39		53		44		53		35		30		43
-13	114	292	1.14		4.84		70		2.05				Kg values calculated slope 10 and 30m
-12	230	253	1.24				77	1.56		2.14
-11	213	296	1.24				84		1.87				Supplementary 2f
-10	89	158	1.03				91	1.6		4.29			HCP	Pre		Post STZ		d+28		d+91		d+154		d+272		d+365		d+447		d+539		d+630		d+720		d+847
-9	277	192	1.14				98		2.45				-10	1.79		0.28		2.02		1.6		1.69		0.93		3.05		1.2		1.54		2.17		2.48		2.36
-8	39	401	1.14				105	1.52		3.16			-5	1.71		0.24		1.74		1.51		1.41		1.53		2.21		1.55		1.45		2.86		3.07		3.3
-7	138	238	1.03				112		1.22				0	2.28		0.27		1.79		1.87		1.69		1.92		2.43		1.66		2.03		2.74		2.85		3.15
-6	190	356	1.34		4.86		119		1.1				1	5.61		0.24		2.61		2.87		2.47		2.53		3.24		2.27		2.69		3.85		4.31		3.56
-5	81	371	1.23				125	1.94		2.21			3	6.83		0.24		4.19		3.78		3.67		4.4		3.61		4.49		4.27		6.88		5		4.78
-4	89	267	1.13				138		2.06				5	7.53		0.24		3.98		4.05		3.74		3.74		2.9		3.93		3.72		6.64		4.71		4.83
-3	217	281	1.34				140		1.61				7	7.83		0.27		4.02		4.05		3.33		4.15		6.25		3.76		4.08		7.43		5		3.91
-2	64	293	1.23				147		1.83				10	7.04		0.26		4.11		4.29		3.62		4.78		6.15		4.43		3.96		7.82		5		3.57
-1	94	102	1.13		4.44		154	1.69		3.62
0	149	85	0	8.1	4.36		161		2.89
1	172	155	0.67		4.5		167		2.17
2	97	74	0.51		4.88		174		2.55
3	82	56	0.31				182	1.16		3.58
4	79	74	0.2				188		2.68
5	64	60	0.2				196		4.42
6	57	82	0.2				202		3.29
7	82	89	0.2				210	2.38		5
8	67	62	0.21		4.82		216		2.53
9	65	63	0.21				223		2.64
10	68	80	0.21				230		2.03
11	78	87	0.21				237
12	66	48	0.21				244	1.59		5.14
13	66	67	0.21				251		1.85
14	73	90	0.2		4.97		258		1.76
15	68	86	0.21		4.85		265		1.52
16	58	53	0.21				272	0.93		4.78
17	69	65	0.21				282		1.72
18	77	59	0.21				286		1.84
19	61	69	0.21				295		1.37
20	63	44	0.21				300	1.37		2.67
21	79	75	0.2		5.01		307		1.07
22	61	64	0		4.89		314		1.6
23	67	72	0				321		2.16
24	66	70	0				329		1.75
25	74	57	0				337		1.89
26	58	59	0				342	2.38		2.39
27	53	79	0				349		0.96
28	58	74	0				356		2.39
29	54	62	0	5.4	5.01		365	2.21		6.25
30	54	71	0				377		2.22
31	67	47	0				391		2.53
32	67	70	0				405		2.29
33	51	75	0				420	1.48		2.82
34	58	69	0				433		2.22
35	61	65	0				447	1.2		4.49
36	54	76	0		4.86		461		2.48
37	56	54	0				475	1.93		4.43
38	61	60	0				489		2.2
39	60	69	0				503		2.66
40	59	55	0				518		2.51
41	51	72	0				531	2.2		3.73
42	66	79	0				539	1.54		4.27
43	63	59	0		4.98		574		1.87
44	49	70	0				602	1.88		3.72
45	61	47	0				630	2.17		7.82
46	53	58	0				692	2.83		11.42
47	60	57	0				703		2.87
48	52	65	0				720	2.48		5
49	48	51	0				748		3.46
50	59	72	0		5.03		790	3.24		3.92
51	60	49	0				847	2.36		4.78
52	50	76	0
53	53	58	0
54	63	53	0
55	61	65	0
56	65	62	0
57	62	72	0		5.17
58	50	52	0	3.9
59	58	69	0
60	47	69	0
61	59	71	0
62	50	57	0
63	55	75	0
64	54	62	0		5.24
65	44	88	0
66	52	61	0
67	56	65	0
68	55	64	0
69	57	43	0
70	64	77	0
71	60	47	0		5.18
72	50	81	0
73	47	53	0
74	49	64	0
75	54	67	0
76	55	46	0
77	64	74	0
78	56	57	0		5.28
79	46	60	0
80	55	56	0
81	45	61	0
82	46	58	0
83	55	68	0
84	64	53	0
85	53	62	0		5.33
86	54	59	0
87	50	63	0
88	56	69	0
89	49	55	0
90	49	52	0
91	61	71	0		5.36
92	59	64	0
93	54	67	0	4.8
94	57	49	0
95	61	75	0
96	53	55	0
97	76	80	0
98	67	64	0
99	42	66	0		5.31
100	64	58	0
101	46	43	0
102	55	56	0
103	52	52	0
104	53	54	0
105	59	65	0
106	50	56	0		5.25
107	50	61	0
108	39	51	0
109	54	74	0
110	54	57	0
111	60	56	0
112	43	64	0
113	47	60	0		5.34
114	54	71	0
115	56	64	0
116	62	51	0
117	50	61	0
118	52	54	0
119	54	68	0
120	52	67	0		5.34
121	49	49	0	5
122	57	47	0
123	55	56	0
124	54	56	0
125	64	70	0
126	60	76	0
127	53	82	0		5.28
128	55	61	0
129	52	61	0
130	49	67	0
131	52	56	0
132	59	57	0
133	51	58	0
134	48	64	0		5.3
135	56	67	0
136	58	54	0
137	58	58	0
138	51	56	0
139	47	68	0
140	51	64	0
141	61	72	0		5.29
142	55	77	0
143	50	63	0
144	47	55	0
145	53	50	0
146	49	62	0
147	46	73	0
148	62	75	0		5.28
149	66	78	0
150	62	71	0
151	54	76	0
152	54	48	0	4.9
153	62	74	0
154	55	66	0
155	53	56	0		5.21
156	60	58	0
157	49	59	0
158	51	64	0
159	54	80	0
160	47	57	0
161	59	85	0
162	74	60	0		5.31
163	60	61	0
164	47	64	0
165	55	68	0
166	55	86	0
167	76	63	0
168	62	58	0
169	54	64	0		5.42
170	58	61	0
171	62	70	0
172	61	90	0
173	37	69	0
174	52	45	0
175	48	63	0
176	58	39	0		5.39
177	54	54	0
178	64	59	0
179	47	64	0
180	51	49	0
181	44	49	0	4.8
182	51	78	0
183	58	67	0		5.41
184	55	66	0
185	55	78	0
186	53	77	0
187	62	38	0
188	67	73	0
189	54	56	0
190	55	50	0		5.53
191	47	56	0
192	57	65	0
193	53	133	0
194	59	68	0
195	52	57	0
196	61	81	0
197	60	77	0		5.55
198	45	100	0
199	51	85	0
200	55	150	0
201	57	76	0
202	65	52	0
203	55	75	0
204	52	60	0		5.55
205	57	81	0
206	59	81	0
207	59	77	0
208	58	69	0
209	57	78	0
210	62	92	0
211	66	58	0	5.2	5.56
212	54	67	0
213	51	59	0
214	69	58	0
215	52	66	0
216	65	71	0
217	44	80	0
218	76	76	0		5.62
219	58	55	0
220	55	68	0
221	50	49	0
222	55	56	0
223	67	83	0
224	60	80	0
225	61	79	0		5.58
226	54	80	0
227	51	73	0
228	54	60	0
229	57	71	0
230	56	61	0
231	53	51	0
232	48	72	0		5.53
233	48	66	0
234	54	68	0
235	57	65	0
236	69	53	0
237	58	76	0
238	64	84	0
239	62	63	0	4.5	5.61
240	61	65	0
241	52	84	0
242	60	58	0
243	58	73	0
244	53	73	0
245	62	62	0
246	53	62	0		5.75
247	53	43	0
248	49	64	0
249	60	84	0
250	54	78	0
251	52	72	0
252	50	68	0
253	52	70	0		5.78
254	62	52	0
255	49	74	0
256	58	50	0
257	60	65	0
258	44	88	0
259	53	55	0
260	52	53	0
261	60	66	0		5.91
262	52	66	0
263	60	65	0
264	56	60	0
265	57	53	0
266	54	58	0		6.02
267	53	66	0	4.8
268	43	53	0
269	53	64	0
270	52	62	0
271	52	74	0
272	39	72	0		6.03
273	58	67	0
274	56	71	0		5.81
275	59	62	0
276	52	60	0
277	63	67	0
278	55	64	0
279	51	65	0
280	58	37	0
281	60	55	0		6.03
282	62	73	0
283	53	56	0
284	54	78	0
285	55	61	0
286	65	82	0
287	79	63	0
288	48	64	0		6.04
289	60	55	0
290	60	62	0
291	61	50	0
292	74	61	0
293	53	63	0
294	48	53	0
295	55	49	0	4.8	6.08
296	66	85	0
297	52	48	0
298	60	52	0
299	55	59	0
300	65	76	0		6.46
301	60	63	0
302	49	65	0
303	52	88	0
304	60	58	0
305	45	52	0
306	49	58	0
307	48	62	0
308	52	68	0
309	67	71	0		6.47
310	56	61	0
311	49	57	0
312	47	49	0
313	53	45	0
314	64	48	0
315	48	52	0
316	52	55	0		6.35
317	47	58	0
318	51	44	0
319	43	62	0
320	53	47	0
321	63	58	0
322	60	70	0
323	55	51	0		6.19
324	58	54	0	4.8
325	52	53	0
326	53	55	0
327	50	49	0
328	51	55	0
329	56	53	0		6.2
330	48	54	0
331	47	64	0
332	47	61	0
333	49	57	0
334	49	48	0
335	57	58	0
336	47	53	0
337	67	58	0		6.46
338	51	59	0
339	51	54	0
340	54	60	0
341	50	73	0
342	63	67	0
343	52	65	0
344	55	45	0		6.41
345	54	51	0
346	55	61	0
347	53	69	0
348	50	58	0
349	50	60	0
350	56	57	0
351	54	69	0		6.46
352	49	57	0
353	52	60	0
354	52	60	0
355	47	53	0
356	59	59	0
357	54	58	0
358	59	56	0		6.67
359	56	78	0
360	46	53	0
361	53	66	0
362	57	52	0
363	50	44	0
364	61	68	0
365	53	65	0		6.84
366	57	77	0	4.7	6.43
367	55	68	0
368	61	61	0
369	60	63	0
370	59	79	0
371	58	89	0
372	56	65	0		6.79
373	51	60	0
374	61	59	0
375	55	56	0
376	52	63	0
377	59	51	0
378	57	54	0
379	66	55	0		6.56
380	46	70	0
381	54	55	0
382	52	66	0
383	57	61	0
384	51	62	0
385	52	35	0
386	57	82	0		6.79
387	55	54	0
388	60	54	0
389	56	74	0
390	63	53	0
391	61	59	0
392	60	79	0
393	61	54	0		6.45
394	54	64	0
395	62	80	0
396	56	62	0
397	57	71	0	5
398	58	85	0
399	58	63	0
400	58	70	0		6.79
401	61	81	0
402	54	71	0
403	63	75	0
404	57	68	0
405	52	72	0
406	62	74	0
407	61	64	0		6.7
408	55	63	0
409	62	78	0
410	66	78	0
411	58	75	0
412	54	64	0
413	59	66	0
414	53	65	0		6.63
415	68	63	0
416	52	57	0
417	51	62	0
418	48	50	0
419	48	62	0
420	80	49	0
421	54	55	0		6.47
422	55	58	0
423	60	63	0
424	54	86	0
425	48	50	0	5.1
426	53	54	0
427	53	63	0
428	56	49	0		6.21
429	64	47	0
430	51	42	0
431	53	42	0
432	54	61	0
433	61	59	0
434	64	50	0
435	54	54	0		6.32
436	56	51	0
437	48	73	0
438	59	85	0
439	53	57	0
440	63	53	0
441	60	56	0
442	60	66	0		6.3
443	47	61	0
444	47	69	0
445	45	55	0
446	53	52	0
447	44	62	0
448	53	66	0
449	55	43	0		6.09
450	61	48	0
451	39	71	0
452	53	65	0
453	50	60	0
454	54	34	0	5.2
455	60	47	0
456	49	57	0		6.27
457	48	57	0
458	50	57	0
459	58	74	0
460	51	62	0
461	48	52	0
462	47	57	0
463	47	52	0		6.08
464	42	47	0
465	47	53	0
466	55	59	0
467	46	44	0
468	47	52	0
469	44	53	0
470	46	54	0		6.26
471	46	67	0
472	47	58	0
473	54	55	0
474	51	36	0
475	57	79	0
476	53	52	0
477	50	44	0		6.2
478	55	59	0
479	49	58	0
480	49	61	0
481	50	58	0
482	40	74	0
483	52	50	0
484	49	53	0		6.23
485	53	58	0	5.3
486	55	69	0
487	52	76	0
488	48	55	0
489	56	48	0
490	48	70	0
491	38	43	0		6.45
492	50	70	0
493	50	68	0
494	51	57	0
495	47	59	0
496	55	53	0
497	48	48	0
498	53	50	0		6.39
499	42	50	0
500	47	52	0
501	48	68	0
502	49	64	0
503	59	49	0
504	49	40	0
505	49	55	0		6.48
506	49	56	0
507	46	38	0
508	52	59	0
509	44	55	0
510	47	55	0
511	41	62	0
512	51	60	0		6.48
513	59	48	0
514	49	75	0	5.1
515	58	60	0
516	48	43	0
517	47	49	0
518	55	60	0
519	60	46	0		6.3
520	61	67	0
521	44	54	0
522	55	62	0
523	45	50	0
524	48	48	0
525	50	40	0
526	52	44	0		6.39
527	43	48	0
528	49	55	0
529	50	52	0
530	50	63	0
531	61	57	0
532	46	53	0
533	45	64	0		6.5
534	52	59	0
535	49	63	0
536	46	58	0
537	43	50	0
538	44	48	0
539	53	75	0		6.22
540	51	70	0		6.73
541	47	61	0
542	53	74	0
543	56	69	0
544	58	45	0
545	42	20	0
546	53	74	0
547	52	66	0		6.73
548	43	65	0
549	56	62	0
550	39	58	0
551	50	64	0
552	61	61	0
553	53	54	0
554	58	46	0		6.86
555	47	67	0
556	48	72	0
557	52	61	0
558	60	65	0
559	55	60	0
560	54	67	0
561	53	58	0		6.87
562	48	67	0
563	55	46	0
564	51	65	0
565	51	53	0
566	41	73	0
567	52	62	0
568	56	65	0		6.94
569	48	69	0
570	56	63	0
571	58	62	0
572	50	42	0
573	49	62	0	4.8
574	51	60	0
575	44	47	0		6.98
576	50	66	0
577	52	61	0
578	44	59	0
579	54	49	0
580	58	71	0
581	56	42	0
582	56	75	0		7.31
583	48	62	0
584	50	53	0
585	48	57	0
586	56	54	0
587	53	62	0
588	54	50	0
589	50	52	0		7.25
590	59	63	0
591	60	83	0
592	41	53	0
593	54	60	0
594	48	57	0
595	53	39	0
596	50	67	0		7.29
597	51	71	0
598	53	65	0
599	47	53	0
600	53	69	0
601	65	72	0
602	89	103	0
603	55	78	0		7.1
604	72	79	0	5.2
605	60	62	0
606	55	68	0
607	62	68	0
608	55	65	0
609	57	81	0
610	56	74	0		7.31
611	56	64	0
612	58	75	0
613	59	59	0
614	64	56	0
615	55	77	0
616	62	79	0
617	60	67	0		7.35
618	57	56	0
619	47	88	0
620	61	68	0
621	61	65	0
622	57	55	0
623	52	94	0
624	52	55	0		7.4
625	51	76	0
626	57	66	0
627	47	84	0
628	51	73	0
629	51	54	0
630	35	71	0		7.62
631	49	59	0
632	47	52	0
633	49	64	0
634	53	70	0	5.2
635	49	59	0
636	55	51	0
637	53	39	0
638	60	65	0		7.47
639	56	65	0
640	56	74	0
641	66	71	0
642	58	62	0
643	53	75	0
644	57	73	0
645	57	51	0		7.6
646	54	61	0
647	63	59	0
648	64	58	0
649	61	83	0
650	59	73	0
651	54	82	0
652	48	38	0		7.69
653	56	54	0
654	52	58	0
655	56	77	0
656	57	51	0
657	60	58	0
658	66	67	0
659	60	48	0		7.76
660	46	65	0
661	56	93	0
662	51	90	0
663	66	68	0
664	61	90	0
665	56	79	0	5.2	7.82
667	54	95	0
668	54	85	0
669	59	64	0
670	65	128	0
671	60	58	0
672	51	52	0
673	56	53	0
674	57	54	0		7.76
675	46	85	0
676	40	69	0
678	53	75	0
679	52	56	0
680	53	54	0
681	56	66	0
682	54	62	0		7.93
683	54	52	0
684	52	75	0
685	54	83	0
686	59	72	0
687	66	60	0
688	62	91	0
689	55	45	0		7.96
690	57	80	0
691	45	94	0
692	48	90	0
693	53	103	0
694	74	90	0
695	65	99	0
696	48	82	0	5.3	8.01
697	54	84	0
698	54	142	0
699	57	114	0
700	59	130	0
701	60	128	0
702	57	114	0
703	64	63	0		8.3
704	56	41	0
705	58	118	0
706	63	139	0
707	62	160	0
708	70	133	0
709	58	148	0
710	59	133	0		8.35
711	56	68	0
712	59	129	0
713	62	138	0
714	50	122	0
715	55	80	0
716	56	106	0
717	59	54	0		8.25
718	62	98	0
719	62	162	0
720	56	108	0
721	51	124	0
722	56	100	0		8.49
723	67	61	0
724	65	153	0		8.44
725	61	133	0
726	67	110	0	5.9
727	63	117	0
728	70	54	0
729	62	120	0
730	64	134	0
731	55	137	0		8.27
732	63	110	0
733	65	78	0
734	54	77	0
735	60	64	0
736	62	66	0
737	48	192	0
738	76	79	0		8.62
739	59	242	0.12
740	62	109	0
741	59	226	0.12
742	62	41	0
743	63	55	0
744	61	287	0.18
745	78	298	0.18		8.45
746	72	287	0.18
747	55	309	0.18
748	65	92	0.12
749	53	129	0.12
750	70	233	0.23
751	73	172	0.34
752	60	209	0.4		8.7
753	62	220	0.52
754	66	139	0.57
755	57	146	0.57
756	62	173	0.57
757	70	46	0.52
758	62	192	0.58	6.1
759	63	189	0.58		8.69
760	66	178	0.58
761	61	134	0.58
762	51	68	0.58
763	44	58	0.58
764	54	58	0.58
765	46	60	0.58
766	48	44	0.58		8.61
767	67	63	0.58
768	56	84	0.58
769	54	58	0.46
770	52	81	0.46
771	52	49	0.34
772	60	63	0.34
773	56	57	0.23		8.8
774	66	66	0.23
775	58	47	0.11
776	58	70	0
777	57	54	0
778	53	56	0
779	55	68	0
780	63	78	0		8.77
781	52	66	0
782	46	41	0
783	59	50	0
784	50	59	0
785	51	57	0
786	56	57	0	5.9
787	58	69	0		8.7
788	55	67	0
789	58	43	0
790	70	77	0
791	71	70	0
792	61	71	0
793	54	64	0
794	50	63	0		8.9
795	46	61	0
796	49	66	0
797	55	62	0
798	53	65	0
799	56	65	0
800	56	34	0
801	58	73	0		8.9
802	56	81	0
803	56	57	0
804	52	79	0
805	48	58	0
806	48	64	0
807	49	68	0
808	57	73	0		8.86
809	59	76	0
810	43	56	0
811	50	66	0
812	55	61	0
813	50	52	0
814	55	60	0	5.2
815	49	84	0		8.62
816	55	66	0
817	48	59	0
818	56	48	0
819	45	43	0
820	61	57	0
821	50	77	0
822	55	64	0		8.8
823	54	109	0
824	50	63	0
825	61	58	0
826	57	73	0
827	53	72	0
828	53	74	0
829	49	79	0		8.89
830	49	82	0
831	52	48	0
832	53	51	0
833	52	64	0
834	50	46	0
835	54	81	0
836	51	75	0		8.89
837	56	68	0
838	53	56	0
839	45	56	0
840	49	53	0
841	52	60	0
842	49	64	0	5.3
843	48	70	0		8.89
844	54	57	0
845	56	55	0
846	55	84	0
847	60	58	0
848	64	52	0
849	51	57	0		9.03
850	48	56	0		8.82
851	52	61	0
852	53	61	0
853	58	51	0
854	54	39	0
855	56	NA	0	5.3	8.09*

## Sheet: Figure S3
			Supplementary 3a,c,d (15CP3)								Supplementary 3b						Supplementary 3e
		Table Format XY
		Days Post Transplant	AM BG	PM BG	Insulin U/kg	HbA1c%	Weight (Kg)				Days Post Transplant	Fasted	Random	Stimulated	Peak Post Tx		BG	Pre	Post STZ	d+28	d+91	d+154
		-25	85	252	0.84						-15						-10	79	153	73	79	79
		-24	81	178	0.77						0				1.75		-5	72	153	78	84	67
		-23	67	151	0.7						1		0.87				0	85	152	76	81	86
		-22	118	180	0.82		7.29				2		0.98				1	380	393	354	341	476
		-21	52	211	0.75						7		0.53				3	271	337	325	308	324
		-20	51	195	0.75						14	0.86		1.43			5	241	315	267	280	276
		-19	164	191	0.82						21		0.66				7	242	321	245	258	257
		-18	53	224	0.75						28	0.83		1.42			10	221	287	224	230	252
		-17	61	187	0.75						35		0.97				15	155	246	187	188	215
		-16	47	191	0.75						42	1.04		1.53			20	165	257	182	155	199
		-15	68	180	0.75						49		1.1				25	157	264	151	144	177
		-14	67	75	0.69						56		0.99				30	140	248	123	124	165
		-13	64	202	0.77		7.13				63		1.06				60	80	230	61	56	73
		-12	118	217	0.84						70		1.24				Kg values calculated slope 10 and 30m
		-11	101	287	0.91						77	0.9		2.73
		-10	125	217	0.84						84		1.17				Supplementary 3f
		-9	42	211	0.77						91	1.2		1.99			HCP	Pre	Post STZ	d+28	d+91	d+154
		-8	25	266	0.7						98		0.99				-10	1.78	<0.2	0.83	1.2	1.14
		-7	164	197	0.84						105	1.02		2.42			-5	1.59	<0.2	0.96	1.17	1.28
		-6	88	341	0.91		7.13				112		1.18				0	1.8	<0.2	0.96	1.33	1.22
		-5	79	332	0.91						119		0.97				1	2.56	<0.2	0.92	1.25	1.02
		-4	41	114	0.7						126		1.12				3	2.77	<0.2	1.36	1.78	1.27
		-3	51	260	0.84						133	1.12		1.75			5	3	<0.2	1.36	1.85	1.34
		-2	62	203	0.77						140		1.48				7	3.55	<0.2	1.42	1.99	1.22
		-1	50	61	0.7						147		0.84				10	3.24	<0.2	1.22	1.94	1.59
		0	116	132	0	7.6	6.5				154	1.14		1.59
		1	215	162	0.97		7.25				161		0.93
		2	90	102	0.83						162	1.12		1.79
		3	55	182	0.62
		4	71	101	0.62
		5	61	73	0.62
		6	53	67	0.41
		7	61	73	0.41
		8	73	66	0.41		7.34
		9	62	60	0.34
		10	71	86	0.34
		11	73	65	0.34
		12	62	71	0.34
		13	77	76	0.2
		14	78	112	0.37		6.76
		15	89	68	0.33		7.61
		16	66	86	0.33
		17	74	62	0.33
		18	70	78	0.33
		19	53	64	0.33
		20	57	66	0.2
		21	74	74	0.2		7.52
		22	63	70	0.13		7.51
		23	62	65	0.13
		24	82	81	0.13
		25	81	72	0.13
		26	64	70	0.13
		27	67	74	0
		28	73	90	0.14		7.37
		29	60	100	0	5.4	7.64
		30	80	109	0
		31	88	83	0
		32	100	110	0
		33	68	72	0
		34	68	102	0
		35	74	109	0
		36	56	119	0		7.38
		37	88	94	0
		38	73	80	0
		39	81	110	0
		40	56	67	0
		41	62	65	0
		42	70	91	0
		43	60	96	0		7.57
		44	66	70	0
		45	69	75	0
		46	67	64	0
		47	67	72	0
		48	59	79	0
		49	85	75	0
		50	72	71	0		7.77
		51	80	84	0
		52	77	70	0
		53	72	83	0
		54	68	65	0
		55	42	63	0
		56	73	75	0	5.1
		57	57	78	0		7.71
		58	54	68	0
		59	61	66	0
		60	61	69	0
		61	66	96	0
		62	69	69	0
		63	61	85	0
		64	78	76	0		7.82
		65	65	74	0
		66	66	67	0
		67	60	69	0
		68	73	74	0
		69	65	58	0
		70	74	82	0
		71	70	71	0		7.66
		72	69	77	0
		73	72	64	0
		74	62	59	0
		75	67	73	0
		76	67	69	0
		77	59	84	0
		78	73	80	0		7.76
		79	63	76	0
		80	67	71	0
		81	56	59	0
		82	63	50	0
		83	63	80	0
		84	73	85	0
		85	58	62	0		7.94
		86	64	64	0
		87	61	65	0
		88	57	60	0
		89	60	79	0
		90	68	72	0	5.2
		91	79	65	0
		92	64	61	0		8.06
		93	63	74	0
		94	68	59	0
		95	62	64	0
		96	72	63	0
		97	73	51	0
		98	69	68	0
		99	72	58	0		8
		100	63	76	0
		101	65	54	0
		102	62	61	0
		103	59	51	0
		104	62	60	0
		105	64	71	0		8.16
		106	77	66	0
		107	66	55	0
		108	72	57	0
		109	60	48	0
		110	66	73	0
		111	98	93	0
		112	55	65	0
		113	56	81	0		8.07
		114	72	86	0
		115	67	62	0
		116	60	93	0
		117	61	58	0	5.3
		118	63	68	0
		119	69	68	0
		120	63	63	0		8.17
		121	58	59	0
		122	59	97	0
		123	97	75	0
		124	59	65	0
		125	70	59	0
		126	65	79	0
		127	71	69	0		8.14
		128	67	69	0
		129	87	80	0
		130	66	77	0
		131	64	90	0
		132	75	78	0
		133	74	105	0
		134	69	81	0		8.03
		135	67	70	0
		136	68	105	0
		137	67	131	0
		138	70	76	0
		139	68	94	0
		140	68	147	0
		141	64	111	0		8.09
		142	67	78	0	5.6
		143	64	164	0.12
		144	68	149	0
		145	70	101	0
		146	68	104	0
		147	59	80	0
		148	64	136	0		8.2
		149	90	190	0.12
		150	67	129	0
		151	72	151	0
		152	71	92	0
		153	105	222	0
		154	79	153	0.12		8.12
		155	92	165	0.12
		156	81	135	0
		157	84	232	0.12
		158	87	184	0.12
		159	71	156	0.12
		160	128	275	0.25
		161	99	245	0		7.96
		162	150		0	6.1	7.31*	* Fasting weight/exc trend

## Sheet: Figure S4
	Figure S4a
	% CD3 T Cells
		Cohort B							Cohort C
		13EP12	13EP8	14HP26	15CP3	14HP34	14HP31	15CP6	13EP5	14HP33	14HP24	15CP4	15CP1
	Naive	63.4	65.3	70.4	44.2		66.8	55.4	64.6	79.9	62.4	54.9	53.4
	3m	60.7	84	77.6	57.2	49.9	63.4	71.4	59.8	67.2	67.3	54.3	49.9
	6m	52.8	78.5	71.2			49.4	67.6	78.6	64.5	54.2	43.7	55
	12m	51	73.3	65.8					69.5	57.5	78.4	44.2	54.1
	Figure S4b
	% CD4 T Cells
		Cohort B							Cohort C
		13EP12	13EP8	14HP26	15CP3	14HP34	14HP31	15CP6	13EP5	14HP33	14HP24	15CP4	15CP1
	Naive	36.4	29.7	31.3	42.6		32.4	35.3	32.4	40	43	30.7	39.3
	3m	40.8	29.7	35.4	36.9	29	22.8	37.3	47.5	35.8	41.8	32.7	46
	6m	47.3	43.2	36.6			30.1	41	49.6	46.6	41.9	38.6	48.7
	12m	55	50.9	39.5					46.4	44	44.9	48.7	48.4
	Figure S4c
	% CD8 T Cells
		Cohort B							Cohort C
		13EP12	13EP8	14HP26	15CP3	14HP34	14HP31	15CP6	13EP5	14HP33	14HP24	15CP4	15CP1
	Naive	23.4	23.3	40.4	44.2		17.8	29.4	44.6	30.9	22.4	34.9	23.4
	3m	40.7	44	37.6	37.2	39.9	43.4	41.4	39.8	47.2	36.3	44.3	39.9
	6m	32.8	28.5	21.2			39.4	37.6	28.6	34.5	44.2	48.7	35
	12m	31	24.7	25.8					29.5	37.5	28.4	33.1	34.1
	Figure S4d
	% CD20 B Cells
		Cohort B							Cohort C
		13EP12	13EP8	14HP26	15CP3	14HP34	14HP31	15CP6	13EP5	14HP33	14HP24	15CP4	15CP1
	Naive	11.6	27.3	22.6	22.9		14.9	11.66	14.1	10.8	29.2	17.5	10
	3m	12.6	15.6	9.33	11.5	12.6	9.21	18.6	14.16	10.5	13.6	16.21	9.21
	6m	23.6	24.9	12.6			12.2	23	14.2	7.36	27.4	16.2	14.1
	12m	13.4	12.7	19.6					16.9	10.9	27.4	20.6	18.6

[truncated: 7 more sheets: Figure S 8, Figure S10, Figure S14, Figure S15, Sheet22, Figure S13, Sheet20]
